# Supplementary material for: Two Decades of Brain Tumour Imaging with O-(2-[18F]fluoroethyl)-L-tyrosine PET: The Forschungszentrum Jülich Experience
Source: Cancers (Basel). 2022 Jul 8;14(14):3336. doi: 10.3390/cancers14143336 (PMC9319157; doi:10.3390/cancers14143336)
Supplement: Supplementary file 1 [file cancers-14-03336-s001.zip]

Archive with 1 entries (1 files):
- cancers-1773575-supplementary.pdf
